# Supplementary material for: Phenotypic Variation in the Plant Pathogenic Bacterium Acidovorax citrulli
Source: PLoS One. 2013 Sep 2;8(9):e73189. doi: 10.1371/journal.pone.0073189 (PMC3759439; doi:10.1371/journal.pone.0073189)
Supplement: Movie S4 — Time lapse movie focusing on the edge of a colony of phenotypic variant 7a1V1 after growth of 72 h on NA. Images were captured every 15 min for a period of 6 h using a digital camera coupled to a light microscope, and time lapse movies were generated with ImageJ software. (ZIP) [file pone.0073189.s008.zip]

Archive with 1 entries (1 files):
- Movie S4-7a1V1.avi
